# Supplementary material for: Cardiometabolic Phenotypes and Dietary Patterns in Albanian University-Enrolled Young Adults: Cross-Sectional Findings from the Nutrition Synergies WHO-Aligned Sentinel Platform
Source: Nutrients. 2025 Oct 29;17(21):3395. doi: 10.3390/nu17213395 (PMC12608412; doi:10.3390/nu17213395)
Supplement: Supplementary file 1 [file nutrients-17-03395-s001.zip]

Archive with 1 entries (1 files):
- nutrients-3956074-supplementary.pdf
